# Supplementary material for: Metabolic Network Topology Reveals Transcriptional Regulatory Signatures of Type 2 Diabetes
Source: PLoS Comput Biol. 2010 Apr 1;6(4):e1000729. doi: 10.1371/journal.pcbi.1000729 (PMC2848542; doi:10.1371/journal.pcbi.1000729)
Supplement: Table S1 — Reporter metabolites for Swedish male dataset (Recon1). (0.05 MB XLS) [file pcbi.1000729.s002.xls]

## Sheet: Recon1_Swedish_dataset
			P-values (in bold only < 0.05)			Enzyme neighbors (Up-regulated : Down-regulated ratio)
KEGG ID	Metabolite ID	FullName	T2DM/NGT	T2DM/IGT	IGT/NGT	UD T2DM/NGT	UD T2DM/IGT	UD IGT/NGT
	pristcoa[x]	Pristanoyl coa	0.870612	0.011244	0.0322361	0:2	1:1	1:1
	2dp6mep[m]; 2dp6mobq[m]	2-Decaprenyl-6-methoxyphenol; 2-Decaprenyl-6-methoxy-1,4-benzoquinone	0.00299619	0.993526	0.0146875	0:1	1:0	0:1
	focytC[m]; ficytC[m]	Ferrocytochrome C; Ferricytochrome c	0.00580477	0.0241953	0.0328301	1:2	0:3	3:0
C03231	3mgcoa[m]	3-Methylglutaconyl-CoA	0.0382654	0.0214835	0.815572	0:2	0:2	1:1
C00208; C01835	malt[l]; malttr[l]	Maltose; Maltotriose	0.967524	0.0303188	0.032922	0:1	1:0	0:1
	ksii_core4_pre1[g]; ksii_core2_pre1[g]	Keratan sulfate II biosynthesis, precursor 1	0.0107375	0.042248	0.0363314	1:1	1:1	1:1
	ksi_pre[g]; ksii_pre[g]	Keratan sulfate I biosynthesis, precursor [5,8,11,14,17,20,23,26,29,32,35]; keratan sulfate II biosynthesis, precursor [6,9]	0.0132139	0.0264482	0.0635845	1:1	1:1	1:1
	ksi_pre[g]; ksii_pre[g]	Keratan sulfate I biosynthesis, precursor [2,3,6,9,12,15,18,21,24,27,30,33];keratan sulfate II biosynthesis, precursor [2,3,4,7]	0.0238402	0.0147368	0.253693	1:1	1:1	2:0
C00243	lcts[g]	Lactose	0.0364607	0.0773873	0.0461671	0:1	1:0	0:1
	cs_a,b_pre3[g]	Chondroitin sulfate A (GalNAc4S-GlcA) and B (IdoA2S-GalNAc4S), precursor 3	0.0398338	0.241184	0.0298066	1:1	2:0	0:2
	cs_a,b_pre2[g];cs_c_pre2[g];cs_d_pre3[g];cs_e_pre3[g]	Chondroitin sulfate A (GalNAc4S-GlcA) and B (IdoA2S-GalNAc4S), precursor 2;chondroitin sulfate C (GalNAc6S-GlcA), precursor 2;chondroitin sulfate D (GlcNAc6S-GlcA2S), precursor 3;chondroitin sulfate E (GalNAc4,6diS-GlcA), precursor 3	0.0443556	0.404845	0.0131609	0:1	1:0	0:1
C00584	prostge2[e]	Prostaglandin E2	0.0361258	0.311621	0.0322491	0:3	1:2	1:2
C00288	hco3[e]	Bicarbonate	0.106544	0.0100247	0.000965664	5:7	9:0	1:9
C00002	atp[c]	ATP	0.00324512	0.133996	0.0095574	28:60	52:37	27:60
C00942	35cgmp[c]	3',5'-Cyclic GMP	0.00521677	0.0299859	0.0865003	1:2	2:1	0:3
	antipyrene[c]; dmantipyrine[c]	Antipyrene; demethylated antipyrine	0.0106217	0.00484112	0.57557	1:0	1:0	0:1
	pail4p_hs[c]	1-Phosphatidyl-1D-myo-inositol 4-phosphate (Homo sapiens)	0.0107623	0.000183721	0.00233007	1:4	4:1	2:3
C00008	adp[c]	ADP	0.0135896	0.2619	0.0131019	23:47	41:28	21:48
C00951	estradiol[c]	Estradiol	0.0183893	0.0045266	0.216875	0:1	0:1	1:0
	h2co3[c]	Carbonic acid	0.0345874	0.0819965	0.014095	1:0	1:0	1:0
	pail34p_hs[c]	Phosphatidylinositol-3,4-bisphosphate (Homo sapiens)	0.0589606	0.00142505	0.00244365	1:3	3:1	1:2
	pail45p_hs[c]	Phosphatidylinositol 4,5-bisphosphate (Homo sapiens)	0.0973489	0.000235762	0.00107957	1:5	5:1	2:4
C00288	hco3[c]	Bicarbonate	0.10488	0.0254763	0.000846494	5:9	10:1	1 11
C01245	mi145p[c]	1D-myo-Inositol 1,4,5-trisphosphate	0.185797	0.0123904	0.01084	1:2	2:1	2:1
C00427	prostgh2[c]	Prostaglandin H2	0.253064	0.0424501	0.0184081	2:0	1:1	1:1
C01272	mi1345p[c]	1D-myo-Inositol 1,3,4,5-tetrakisphosphate	0.287159	0.0436554	0.0142924	1:1	2:0	1:1
C05981	pail345p_hs[c]	Phosphatidylinositol-3,4,5-trisphosphate (Homo sapiens)	0.412436	0.00578205	0.00122054	1:3	3:1	1:3
	Tyr-ggn[c]	Tyr-194 of apo-glycogenin protein (primer for glycogen synthesis)	0.00714675	0.0972052	0.173678	2:0	2:0	1:1
C00132	meoh[c]	Methanol	0.0075783	0.0912819	0.163939	2:1	2:1	1:2
C05107;C01164	ddsmsterol[r]; 7dhchsterol[r]	7-Dehydrodesmosterol; 7-Dehydrocholesterol	0.0108121	0.632096	0.296778	2:0	1:1	2:0
C00460;C00459;C01344;C00104	dutp[c];dttp[c];didp[c];idp[c]	dUTP;dTTP;dIDP;IDP	0.0119994	0.166151	0.0736366	0:1	0:1	0:1
C01344;C01345;C00363;C00459;C01346;C00104;C00081	didp[n];ditp[n];dtdp[n];dttp[n];dudp[n];idp[n];itp[n]	dIDP;dITP;dIDP;dTTP;dUDP;IDP;ITP	0.0119994	0.166151	0.0736366	0:1	0:1	0:1
C00091	succoa[m]	Succinyl-CoA	0.0132422	0.106943	0.285409	2:3	1:4	2:3
C00664;C00439	5forthf[c];forglu[c]	5-Formiminotetrahydrofolate;N-Formimidoyl-L-glutamate	0.0146081	0.284271	0.433211	1:0	1:0	1:0
C00133	ala-D[c]	D-Alanine	0.0163944	0.583881	0.329857	0:3	0:3	0:3
C00399	q10[m]	Ubiquinone-10	0.0169017	0.10919	0.768664	0:5	0:5	4:1
	strch1[e];glygn2[e]	starch, structure 1 (1,6-{7[1,4-Glc], 4[1,4-Glc]});glycogen, structure 2 (glycogenin-1,6-{7[1,4-Glc], 4[1,4-Glc]})	0.0173136	0.214682	0.134866	0:1	0:1	0:1
	n3m2masn[g]	((N-acetyl-D-glucosaminyl)3-(alpha-D-mannosyl)2-beta-D-mannosyl-diacetylchitobiosyl)-L-asparagine (protein)	0.0179996	0.214716	0.687137	2:0	2:0	1:1
	m2mn[c];mn[c]	(alpha-D-mannosyl)2-beta-D-mannosyl-N-acetylglucosamine;beta-1,4-mannose-N-acetylglucosamine	0.0198828	0.84008	0.117883	1:0	1:0	1:0
C00307	cdpchol[c]	CDPcholine	0.0201329	0.803772	0.121944	0:2	1:1	0:2
C00455	nmn[c]	NMN	0.0206174	0.0543967	0.227059	1:1	1:1	0:2
C00669	glucys[c]	gamma-L-Glutamyl-L-cysteine	0.020811	0.841979	0.0743511	0:2	0:2	0:2
	q10h2[m]	Ubiquinol-10	0.0217671	0.133996	0.483725	0:4	0:4	3:1
C00425	dhdascb[e]	Dehydroascorbate	0.0218127	0.297568	0.530104	2:0	2:0	2:0
C01024	hmbil[c]	Hydroxymethylbilane	0.0219967	0.0725911	0.974294	0:2	0:2	1:1
C00575	camp[c]	cAMP	0.0236472	0.0950082	0.103741	1:2	2:1	0:3
	core2[g]	Core 2	0.0239961	0.329852	0.0798984	1:2	2:1	0:3
	pcreat[c]	Phosphocreatine	0.0245186	0.117686	0.176362	0:1	0:1	1:0
C00075,C00015	utp[n]	UTP,UDP	0.0246069	0.441154	0.341287	0:3	1:2	1:2
	ps_hs[m]	phosphatidylserine (homo sapiens)	0.0256953	0.554821	0.315819	0:2	0:2	0:2
	l2fn2m2masn[g]	{[galactosyl-(1,4)-N-Acetyl-glucosaminyl-(1,2)-mannosyl-(1,3)-],[N-acetyl-glucosaminyl-(1,2)-mannosyl-(1,6)-]mannosyl-(1,4)-N-acetyl-glucosaminyl-(1,4)-[fucosyl-(1,6)]-N-acetyl-glucosaminyl}asparagine	0.0269916	0.115233	0.289997	0:2	0:2	1:1
C00286;C00458	dgtp[c];dctp[c]	dGTP;dCTP	0.0283694	0.657771	0.11981	0:2	1:1	0:2
C00286;C00112;C00361;C00705;C00458;C00131;C00206;C00035	dgtp[n]	dGTP;CDP;dGDP;dCDP;dCTP;dATP;dADP;GDP	0.0283694	0.657771	0.11981	0:2	1:1	0:2
C00588	cholp[c]	Choline phosphate	0.0300007	0.581646	0.572987	0:2	0:2	1:1
	Ser/Thr[g]	protein-linked serine or threonine residue (O-glycosylation site)	0.0310165	0.23266	0.0556127	1:0	1:0	0:1
C00329	gam[e]	D-Glucosamine	0.0323851	0.250322	0.129281	1:0	1:0	1:0
C00164	acac[c]	Acetoacetate	0.0323905	0.294924	0.75905	1:3	2:2	1:2
C00163	ppa[c]	Propionate (n-C3:0)	0.0334574	0.210208	0.730954	0:1	0:1	0:1
C00523	andrstrn[r]	Androsterone	0.0362797	0.126137	0.544667	2:1	2:1	1:2
C05172	selnp[c]	Selenophosphate	0.0382743	0.32452	0.401465	0:1	1:0	0:1
C00376	retinal[c]	Retinal	0.0387207	0.464743	0.363012	1:2	2:1	0:3
C00206;C00112;C00705	dadp[c];cdp[c];dcdp[c]	dADP;CDP;dCDP	0.0396001	0.598111	0.0912648	1:3	3:1	0:4
	ksii_core4_pre2[g]	keratan sulfate II boisynthesis, precursor 2	0.0406421	0.183485	0.191165	2:0	2:0	1:1
C00020	amp[c]	AMP	0.0407566	0.409302	0.217643	7:17	13:12	6:17
C00002;C00008	atp[n];adp[n]	ATP;ADP	0.0439355	0.396679	0.200049	1:3	1:3	2:2
	m6mpdol_L[r];m7mpdol_L[r];m6mpdol_U[r];m7mpdol_U[r]	(alpha-D-Mannosyl)6-beta-D-mannosyl-diacetylchitobiosyldiphosphodolichol, human liver homolog;(alpha-D-Mannosyl)7-beta-D-mannosyl-diacetylchitobiosyldiphosphodolichol, human liver homolog;(alpha-D-Mannosyl)6-beta-D-mannosyl-diacetylchitobiosyldiphosphodolichol, human uterine homolog;(alpha-D-Mannosyl)7-beta-D-mannosyl-diacetylchitobiosyldiphosphodolichol, human uterine homolog	0.0457821	0.776526	0.238386	1:0	1:0	1:0
C00190	Ser-Gly/Ala-X-Gly[r];udpxyl[r];xser[r]	protein-linked serine residue (glycosaminoglycan attachment site);UDP-D-xylose;Xyl-L-Ser (protein)	0.0458395	0.427046	0.19727	0:1	0:1	0:1
C00158	cit[c]	Citrate	0.0461286	0.459007	0.241378	1:3	3:1	2:2
C00882	dpcoa[c]	Dephospho-CoA	0.0462032	0.145357	0.930302	1:0	1:0	1:0
C00158	cit[e]	Citrate	0.0467075	0.316428	0.645858	1:0	1:0	1:0
	pgp_hs[c]	phosphatidyl glycerol phosphate (homo sapiens)	0.0467662	0.657217	0.316024	0:1	0:1	0:1
C00041	ala-L[c]	L-Alanine	0.0470759	0.766839	0.318852	3:7	4:6	3:7
	ksi_pre[g];ksii_pre	keratan sulfate I biosynthesis, precursor [4,7,10,13,16,19,22,25,28,31,34];keratan sulfate II biosynthesis, precursor [5,8]	0.0480941	0.132907	0.272913	2:0	2:0	1:1
C00224	aps[c]	Adenosine 5'-phosphosulfate	0.180128	0.858076	0.0404964	0:2	1:1	0:2
	gt3_hs[g]	GT3 (homo sapiens)	0.17882	0.541659	0.029948	0:3	3:0	0:3
C01259	3htmelys[c]	3-Hydroxy-N6,N6,N6-trimethyl-L-lysine	0.227741	0.532754	0.0433099	0:2	2:0	0:2
	12RHPET[c]	12R-Hydroperoxyeicosatetraenoate	0.113887	0.436822	0.038577	1:0	0:1	1:0
	Asn-X-Ser/Thr[r];g3m8mpdol_L[r];g3m8mpdol_U[r]	protein-linked asparagine residue (N-glycosylation site); (alpha-D-Glucosyl)3-(alpha-D-mannosyl)8-beta-D-mannosyl-diacetylchitobiosyldiphosphodolichol, human liver homolog;(alpha-D-Glucosyl)3-(alpha-D-mannosyl)8-beta-D-mannosyl-diacetylchitobiosyldiphosphodolichol, human uterine homolog	0.060814	0.426401	0.0364619	1:0	0:1	1:0
C00311	icit[m]	Isocitrate	0.344547	0.42331	0.0345143	2:1	1:2	2:1
C00167	udpglcur[g]	UDP-D-glucuronate	0.172115	0.413421	0.0310184	2:2	3:1	1:3
C00009	pi[c]	Phosphate	0.637418	0.38921	0.045729	25:41	39:28	24:42
	m2mn[l]	(alpha-D-mannosyl)2-beta-D-mannosyl-N-acetylglucosamine	0.123748	0.381866	0.025912	0:2	2:0	0:2
C00209	oxa[e]	Oxalate	0.106745	0.368751	0.0119499	1:1	2:0	1:1
C00015	udp[c]	UDP	0.050169	0.342741	0.0309688	4:5	6:3	2:7
C00696	prostgd2[c]	Prostaglandin D2	0.321915	0.305249	0.0402985	1:1	1:1	1:1
C00059	so4[c]	Sulfate	0.698414	0.266314	0.0410064	5:3	6:2	2:6
C00209	oxa[c]	Oxalate	0.0765744	0.241526	0.00843517	1:2	2:1	2:1
C00263;C01602	hom-L[e];orn[e]	L-Homoserine;Ornithine	0.110782	0.221997	0.0124252	1:0	0:1	1:0
C00263	hom-L[c]	L-Homoserine	0.110782	0.221997	0.0124252	1:0	0:1	1:0
C01177	mi1p-D[c]	1D-myo-Inositol 1-phosphate	0.0754671	0.192904	0.0396692	1:2	0:3	3:0
C00794	sbt-D[c]	D-Sorbitol	0.167689	0.183256	0.0381801	0:2	1:1	1:1
C00051;C00127	gthrd[e];gthox[e]	Reduced glutathione;Oxidized glutathione	0.348532	0.152809	0.0303951	1:0	0:1	1:0
C00696	prostgd2[r]	Prostaglandin D2	0.132621	0.145562	0.0112185	1:0	0:1	1:0
	Tn_antigen[g]	Tn antigen	0.390923	0.13062	0.028568	1:2	2:1	1:2
C00136	btcoa[m]	Butanoyl-CoA	0.364926	0.119574	0.0376943	0:2	1:1	1:1
C02165	wharachd[r];leuktrB4[r];leuktrB4woh[r];ebastine[r];ebastineoh[r]	w-hydroxyl arachidonic acid;Leukotriene B4;w-hydroxyl leukotriene B4;ebastine;hydroxylated ebastine	0.527639	0.115367	0.0397615	0:1	1:0	0:1
C01342	nh4[e]	Ammonium	0.22521	0.101677	0.00628445	2:4	4:2	1:5
C02917	12ppd-S[c]	(S)-Propane-1,2-diol	0.0630274	0.0913864	0.0322024	0:2	1:1	1:1
C00259;C00532	arab-L[c];abt[c]	L-Arabinose;L-Arabinitol	0.0752972	0.0821578	0.0289632	0:1	0:1	1:0
C01697	galt[c]	Galactitol	0.55304	0.0821578	0.0289632	1:0	0:1	1:0
	44mctr[r]	4,4-dimethylcholesta-8,14,24-trienol	0.711948	0.065332	0.0160335	2:0	0:2	2:0
C02934	3dsphgn[c]	3-Dehydrosphinganine	0.184964	0.0578572	0.0236782	1:1	2:0	0:2
C00092	g6p[c]	D-Glucose 6-phosphate	0.767171	0.0566716	0.00527602	4:2	2:4	4:2
C03758;C00547	dopa[e];nrpphr[e]	Dopamine;Norepinephrine	0.420879	0.0555338	0.0253873	0:3	2:1	1:2
C05108	44mzym[r]	4,4-dimethylzymosterol	0.0528399	0.0452317	0.239573	1:1	0:2	1:1
C00546	mthgxl[c]	Methylglyoxal	0.634363	0.0383583	0.612151	1:6	2:6	6:2
C00352	gam6p[c]	D-Glucosamine 6-phosphate	0.813449	0.0378173	0.246678	2:2	3:1	1:3
C00042	succ[c]	Succinate	0.448712	0.0311879	0.106087	5:1	6:0	2:4
C01342	nh4[c]	Ammonium	0.185244	0.0304237	0.114739	12:11	14:9	8:15
C02912	12ppd-R[c]	(R)-Propane-1,2-diol	0.0630274	0.0300193	0.195471	0:2	1:2	2:1
C00016	fad[c]	Flavin adenine dinucleotide oxidized	0.902968	0.0281102	0.254501	1:3	1:3	3:1
C01185	nicrnt[c]	Nicotinate D-ribonucleotide	0.168637	0.0274985	0.531638	3:1	3:1	1:3
C05335; C05691	selmeth[c]; seasmet[c]	Selenomethionine; Se-Adenosylselenomethionine	0.686789	0.0268215	0.0756267	0:1	0:1	1:0
C04823	25aics[c]	(S)-2-[5-Amino-1-(5-phospho-D-ribosyl)imidazole-4-carboxamido]succinate	0.833948	0.026706	0.109492	0:2	1:1	1:1
	ksi_pre36[g];ksii_core4_pre10[g]	keratan sulfate I biosynthesis, precursor 36;keratan sulfate II biosynthesis, precursor 10	0.160321	0.0256309	0.121216	0:2	1:1	1:1
C00378	thm[c]	Thiamin	0.903539	0.025513	0.0600347	1:1	1:1	1:1
C00388	hista[e]	Histamine	0.656815	0.0254665	0.0829496	0:2	1:1	1:1
	pail_hs[c]	phosphatidylinositol (homo sapiens)	0.242823	0.0253774	0.0560375	1:6	4:3	3:4
C01288	acgpail_hs[c]	N-Acetyl-D-glucosaminylphosphatidylinositol	0.268484	0.0251975	0.0814668	0:2	1:1	1:1
C00268	dhbpt[c]	6,7-Dihydrobiopterin	0.420308	0.0245138	0.314788	1:1	0:2	2:0
C00468	estrone[c]	Estrone	0.119486	0.0225456	0.286077	0:3	1:2	1:2
C00103	g1p[c]	D-Glucose 1-phosphate	0.251846	0.0206731	0.0743318	2:3	2:3	4:1
C01236;C00345	6pgl[r];6pgc[r]	6-phospho-D-glucono-1,5-lactone;6-Phospho-D-gluconate	0.333203	0.0199701	0.157862	0:1	0:1	1:0
C00937	lald-D[c]	D-Lactaldehyde	0.100538	0.0188258	0.0590836	2:3	1:5	5:1
C00085	f6p[c]	D-Fructose 6-phosphate	0.74034	0.0173833	0.0549708	5:5	3:7	7:3
C00084	acald[c]	Acetaldehyde	0.124816	0.0165718	0.0531265	3:1	2:3	3:2
C01243	mi134p[c]	1D-myo-Inositol 1,3,4-trisphosphate	0.0857634	0.00587283	0.26147	0:2	1:1	1:1
C00857	dnad[c]	Deamino-NAD+	0.0740823	0.00511176	0.125181	1:2	2:1	1:2
C01220	mi14p[c]	1D-myo-Inositol 1,4-bisphosphate	0.0604128	0.0018291	0.151384	0:3	1:2	2:1
								:
