# Supplementary material for: Metabolic Network Topology Reveals Transcriptional Regulatory Signatures of Type 2 Diabetes
Source: PLoS Comput Biol. 2010 Apr 1;6(4):e1000729. doi: 10.1371/journal.pcbi.1000729 (PMC2848542; doi:10.1371/journal.pcbi.1000729)
Supplement: Table S2 — Reporter metabolites for Swedish male dataset (EHMN). (0.07 MB XLS) [file pcbi.1000729.s003.xls]

## Sheet: Sheet1
		P-values (in bold only < 0.05)			Enzyme neighbors (Up-regulated : Down-regulated ratio)
KEGG ID	Reporter metabolite (EHMN)	T2DM/NGT	T2DM/IGT	IGT/NGT	UD T2DM/NGT	UD T2DM/IGT	UD IGT/NGT
C00585	Protein tyrosine	0.000100336	0.00148034	0.00160054	1:2	2:1	2:1
C00017	Protein	0.00049768	0.0297517	0.00411701	1:3	2:2	1:3
C00562	Phosphoprotein	0.000504143	0.00250644	0.000278728	0:2	1:1	0:2
C05300	16alpha-Hydroxyestrone	0.000546558	0.000160959	0.0497003	1:1	1:1	1:1
C02630	2-Hydroxyglutarate	0.00175179	0.832995	0.0228904	0:1	0:1	1:0
C00283	Hydrogen sulfide	0.00199265	0.0307848	0.087114	1:1	1:1	2:0
C01167	Protein tyrosine phosphate	0.00233609	0.0025291	0.000141608	1:1	2:0	1:1
C05868	(alpha-D-Mannosyl)8-beta-D-mannosyl-	0.00364327	0.212712	0.0863367	1:1	1:1	0:2
C00496	Ubiquitin	0.004484	0.00600825	0.00342965	1:1	1:1	1:1
G00008	(Glc)3 (GlcNAc)2 (Man)9 (PP-Dol)1	0.00482659	0.0405894	0.0168568	1:1	0:2	0:2
C01595	Linoleate	0.00534626	0.112629	0.066755	3:2	4:1	2:3
C14857; C14858; C14859; C11088; C14870; C13645; C14802; C06790	1,1-Dichloroethylene epoxide; 2,2-Dichloroacetaldehyde; Chloroacetyl chloride; 1,2-Dibromoethane; 2-Bromoacetaldehyde; Hydrobromic acid; 1-Nitronaphthalene-7,8-oxide; Trichloroethene	0.00608254	0.002254	0.0326551	1:1	1:1	1:1
C03845; C00005	5alpha-Cholest-8-en-3beta-ol; Glutathione	0.00654454	0.0650633	0.475849	0:1	0:1	1:0
C08825	Lophenol	0.00654454	0.0650633	0.749373	0:1	0:1	1:0
CE5101	1-phosphatidyl-myo-inositol 5-phosphate	0.00672652	0.0118037	0.0383653	1:3	3:1	3:2
C04549	1-Phosphatidyl-1D-myo-inositol 3-phosphate	0.0073519	0.094817	0.23101	2:2	3:1	2:2
C03721	Protein tyrosine-O-sulfate	0.00738743	0.11841	0.512398	0:1	0:1	1:0
C14786; C14787; C14800; C14852; C14839; C14840	(1R,2S)-Naphthalene 1,2-oxide; (1S,2R)-Naphthalene 1,2-oxide; 1-Nitronaphthalene-5,6-oxide; Benzo[a]pyrene-7,8-diol; Bromobenzene-3,4-oxide; Bromobenzene-2,3-oxide	0.00739621	0.0104105	0.0125291	2:1	1:2	1:2
C00164	Acetoacetate	0.00761463	0.0771441	0.766538	0:5	0:5	3:2
C14770; C14771	11,12-EET; 14,15-EET	0.0077307	0.0054712	0.00678786	2:1	2:1	2:1
C05849	Vitamin K epoxide	0.00840275	0.0798102	0.742718	0:1	0:1	1:0
C00882	Dephospho-CoA	0.00844103	0.0410973	0.605026	1:1	2:0	1:1
C00332	Acetoacetyl-CoA	0.00869266	0.242266	0.46206	1:4	1:4	3:2
C05141	Estriol	0.00993524	0.00604465	0.139412	0:2	1:1	1:1
CE5343; CE5179; C02189	6,7-dihydro-5-oxo-12-epi-LTB4; 6,7-dihydro-5-oxo-leukotriene B4; Protein serine	0.0102927	0.057156	0.021037	2:1	3:0	2:1
G00102; G00051; G00076; G00082; G00085; G00086; G00090; G10598; G10599; G00147; G00148; C05861; G00005; CE5647; CE5648; CE5964; CE5965; CE5650; CE5614; CE5618; CE5620; CE5649; C04845; C00611	(Gal)3 (GalNAc)1 (Glc)1 (GlcNAc)1 (Cer)1; (Gal)3 (Glc)1 (GlcNAc)1 (Cer)1; (Gal)3 (Glc)1 (GlcNAc)2 (LFuc)1 (Cer)1; (Gal)3 (Glc)1 (GlcNAc)2 (LFuc)3 (Cer)1; (Gal)4 (Glc)1 (GlcNAc)3 (LFuc)2 (Cer)1; (Gal)4 (Glc)1 (GlcNAc)3 (LFuc)3 (Cer)1; (Gal)3 (Glc)1 (GlcNAc)2 (LFuc)2 (Cer)1; (Glc)1 (GlcNAc)2 (Man)9 (PP-Dol)1; (Glc)2 (GlcNAc)2 (Man)9 (PP-Dol)1; (GlcN)1 (Ino(acyl)-P)1 (Man)1 (EtN)1 (P)1; (GlcN)1 (Ino…	0.0120342	0.0201646	0.0916779	0:1	0:1	0:1
C01609; C02729	Protamine; O-Phosphoprotamine	0.0123267	0.00852823	0.00789508	0:1	0:1	0:1
C11150	Trichloroacetate	0.0128775	0.00998007	0.133313	2:0	2:0	2:0
CE5789; CE5797; CE5798	kinetensin 1-8; neuromedin N; neuromedin N (1-4)	0.0131311	0.161245	0.0506263	0:1	0:1	1:0
C00002	ATP	0.0131356	0.402776	0.0628345	45:74	68:54	71:52
C04938; G00068	N-Acetyl-D-glucosaminyl-1,3-beta-D-galactosyl-1,4-N-acetyl-beta-D-glucosaminyl-1,3-beta-D-galactosyl-1,4-beta-D-glucosylceramide	0.0133119	0.0201606	0.231123	1:1	1:1	0:2
C00721	Dextrin	0.0135761	0.262834	0.0399927	1:1	1:1	2:0
C00942	3',5'-Cyclic GMP	0.0149825	0.0225408	0.0377985	1:1	2:0	2:0
C06604; C06606	Parathion; Paraoxon	0.014997	0.00941662	0.153274	2:0	2:0	2:0
C03245	ADP-D-ribosyl-acceptor	0.0158782	0.270549	0.088353	0:1	1:0	1:0
C03758	4-(2-Aminoethyl)-1,2-benzenediol	0.0161364	0.136291	0.0879938	5:1	4:2	2:4
C14784; C14778; C14779; CE1450; CE5705; CE7228; CE7231; CE7234; CE7243; CE7244; C14781; C14813; C14782; C14814; C03748; CE1353; CE5888; CE5049; C14749; C14040; C14453; C14845; C14556; C14854; CN0023; C14853; CN0016; C07535; C11713; C14039; C11036; CN0019; CN0020; C00829; C11148; C14866	1,2-Dihydroxy-3,4-epoxy-1,2,3,4-tetrahydronaphthalene; 16(R)-HETE; 9(S)-HETE; 11-hydroxyeicosatetraenoate; 8-hydroxyeicosatetraenoate; 13-HETE; 7-HETE; 10-HETE; 18-HETE; 17-HETE; 15H-11,12-EETA; 11H-14,15-EETA; 11,12,15-THETA; 11,14,15-THETA; 16alpha-Hydroxyprogesterone; 6beta-hydroxyprogesterone; 2beta-hydroxyprogesterone; one carbon unit; 19(S)-HETE; 1-Nitronaphthalene; 4-Bromophenol; 4-Bromoph…	0.016365	0.00567689	0.0515242	1:0	1:0	1:0
C03024; C14497; C03161; CE1356; CE1358	Reduced flavoprotein; 6beta-Hydroxytestosterone; Oxidized flavoprotein; 2beta-hydroxytestosterone; 11beta-hydroxytestosterone	0.016365	0.00567689	0.0515242	1:0	1:0	1:0
C01134	Pantetheine 4'-phosphate	0.0165626	0.0941807	0.127517	1:3	4:0	3:1
CE5132	1-phosphatidyl-myo-inositol 3,5-bisphosphate	0.0167731	0.0442389	0.0288194	1:1	2:0	1:1
C02188	Protein lysine	0.0169415	0.144438	0.11942	3:0	2:1	1:2
C01344	dIDP	0.0182942	0.180476	0.0736937	0:1	1:0	1:0
CE2321; C01164	cholesta-5,7,24-trien-3beta-ol; Cholesta-5,7-dien-3beta-ol	0.0183621	0.706718	0.354137	2:0	1:1	0:2
C01256; C01293	[Pyruvate dehydrogenase (lipoamide)]; [Pyruvate dehydrogenase (lipoamide)] phosphate	0.0185736	0.304785	0.001123	2:0	0:2	0:2
C00483	Tyramine	0.0192527	0.232747	0.304224	3:0	2:1	1:2
C07490	Trichloroethanol	0.0200838	0.012259	0.0380988	1:2	3:0	3:0
C00162	Fatty acid	0.0205092	0.327164	0.755592	3:4	4:3	4:3
C00641	1,2-Diacyl-sn-glycerol	0.0217553	0.0064951	0.0485604	2:5	4:3	2:5
C00664; C00439; C01045	5-Formiminotetrahydrofolate; N-Formimino-L-glutamate; N-Formyl-L-glutamate	0.0218952	0.326253	0.477403	1:0	1:0	0:1
C11554	1-Phosphatidyl-1D-myo-inositol 3,4-bisphosphate	0.0221811	0.315447	0.0623436	0:1	1:0	1:0
C01628	Vitamin K	0.0227346	0.165895	0.573684	1:1	1:1	2:0
CE5178; CE5349; CE5350; CE5352	5-oxo-6-trans-leukotriene B4; 5-oxo-6E-12-epi-LTB4; 6,7-dihydro-12-epi-LTB4; 6,7-dihydro-leukotriene B4	0.0231261	0.0666293	0.0374857	1:1	2:0	2:0
G00097	(Gal)3 (GalNAc)1 (Glc)1 (Cer)1	0.023202	0.0356344	0.0338096	1:2	1:2	1:2
C14768; C14769; CN0021; CN0022; C14825; C14826; C14849; C14850; C14851; CN0012; CN0017; CN0018	5,6-EET; 8,9-EET; 7,12-Dimethylbenz[a]anthracene-3,4-oxide; 7,12-Dimethylbenz[a]anthracene-3,4-diol; 9(10)-EpOME; 12(13)-EpOME; Benzo[a]pyrene-9,10-oxide; Benzo[a]pyrene-7,8-oxide; Benzo[a]pyrene-4,5-oxide; Benzo[a]pyrene-2,3-oxide; Dibenzo[a,l]pyrene-11,12-epoxide; Dibenzo[a,l]pyrene-11,12-diol	0.0234183	0.0374927	0.0200221	2:0	1:1	1:1
C01277	1-Phosphatidyl-1D-myo-inositol 4-phosphate	0.0245148	0.00866233	0.0177196	2:3	5:0	3:2
C00145; C04090	Thiol; Ubiquitin C-terminal thiolester	0.0253883	0.00767302	0.015091	0:1	1:0	1:0
C01835; C01936; CE2835; C02052; CE2837; CE2838; CE2839	Maltotriose; Maltohexaose; maltopentaose; Maltotetraose; maltoheptaose; maltononaose; maltodecaose	0.0255694	0.806682	0.162249	0:1	0:1	1:0
C05604	2-Carboxy-2,3-dihydro-5,6-dihydroxyindole	0.0259059	0.568911	0.295097	0:1	0:1	1:0
C01089	(R)-3-Hydroxybutanoate	0.0259059	0.267287	0.295097	0:1	0:1	1:0
C01962	Thiocysteine	0.026465	0.455323	0.386193	0:1	0:1	1:0
C02871; C03957	Peptide L-aspartate; Peptide 3-hydroxy-L-aspartate	0.0272754	0.0747105	0.52623	0:1	0:1	1:0
C05108	14-Demethyllanosterol	0.0286079	0.0305139	0.0838474	1:1	0:2	1:1
C04212; C01117	3',5'-Cyclic nucleotide; Nucleoside 5'-phosphate	0.0286786	0.232708	0.125905	1:0	0:1	1:0
G00020	(GlcNAc)5 (Man)3 (Asn)1	0.0290481	0.134056	0.739243	2:0	2:0	1:1
C06205	1,2-Dihydronaphthalene-1,2-diol	0.0313538	0.0197962	0.0187201	3:0	1:2	1:2
C00104	IDP	0.031356	0.326948	0.0979991	3:5	4:4	4:4
C00575	3',5'-Cyclic AMP	0.0326238	0.0985783	0.0492166	2:0	1:1	2:0
C00458	dCTP	0.0328428	0.137265	0.018005	1:3	3:1	2:2
C00015	UDP	0.033013	0.322539	0.110612	17:25	28:14	28:14
C00669	gamma-L-Glutamyl-L-cysteine	0.0330944	0.890677	0.100441	0:2	0:2	2:0
C00081	ITP	0.0337737	0.301791	0.13928	3:4	4:3	4:3
C11509; C04530; C04814	3beta-Hydroxy-4beta-methyl-5alpha-cholest-7-ene-4alpha-carbaldehyde; 4,4-Dimethyl-5alpha-cholest-7-en-3beta-ol; 4beta-Hydroxymethyl-4alpha-methyl-5alpha-cholest-7-en-3beta-ol	0.034734	0.145086	0.867801	0:1	0:1	1:0
C01024	Hydroxymethylbilane	0.0347832	0.0955621	0.981796	0:2	0:2	1:1
C02305	Phosphocreatine	0.0351221	0.13864	0.208344	0:1	0:1	0:1
C03012	Naphthalene-1,2-diol	0.0357905	0.00570173	0.0497003	2:0	1:1	1:1
C01346	dUDP	0.0372601	0.557339	0.221893	2:1	3:0	2:1
C05966	15(S)-HPETE	0.0374159	0.0843872	0.101838	3:2	4:1	3:2
C00020	AMP	0.0375382	0.242606	0.111797	21:29	23:28	27:23
C00350	Phosphatidylethanolamine	0.037674	0.240849	0.0387889	1:6	3:4	3:4
C00836	Sphinganine	0.0379739	0.0572591	0.282864	1:3	4:0	2:2
C00459	dTTP	0.0386289	0.227652	0.0278119	1:4	4:1	3:2
C03635	Protein N-ubiquityllysine	0.0408109	0.129651	0.0492189	1:0	0:1	0:1
CE5276	dopamine o-quinone	0.041421	0.018602	0.0763938	1:1	1:1	0:2
CE6364; CE6498; CE7098; C06254	1-O-1'-alkenyl-2-acyl-phosphatidylethanolamine; 1-O-alk-1'-enyl-2-lyso-phosphatidylethanolamine; 1-alkyl-2-acyl-sn-glycero-3-phosphocholine; Lysophospholipid	0.0415278	0.11542	0.102265	0:1	1:0	0:1
G00017	(Gal)2 (GlcNAc)4 (LFuc)1 (Man)3 (Asn)1	0.0417962	0.148825	0.34688	0:2	0:2	1:1
C04317	1-Organyl-2-lyso-sn-glycero-3-phosphocholine	0.0423374	0.234005	0.10574	0:2	1:1	0:2
C00203	UDP-N-acetyl-D-galactosamine	0.0426156	0.308773	0.0978076	4:3	5:2	5:2
C00046	RNA	0.0432723	0.024719	0.043585	1:0	0:1	1:0
C00346	Ethanolamine phosphate	0.0440366	0.0290958	0.587264	0:4	1:3	2:2
G00089	(Gal)3 (Glc)1 (GlcNAc)2 (LFuc)1 (Cer)1	0.0451067	0.115379	0.313522	2:1	2:1	1:2
CE4813	eicosa-5,8,11,14,17-all-cis-pentaenoyl-CoA	0.0460674	0.407472	0.0362225	1:1	2:0	1:1
C03798; C03633	Peptidylproline (omega=180); Peptidylproline (omega=0)	0.0461598	0.0224377	0.065179	0:1	0:1	0:1
C00123	L-Leucine	0.0469574	0.269113	0.109103	1:3	1:3	3:1
CE2054	20-carboxy-leukotriene-B4	0.047489	0.202031	0.0298959	2:1	2:1	1:2
C00026	2-Oxoglutarate	0.0492294	0.538267	0.0471071	8:11	10:11	11:8
C03862	Dolichyl phosphate D-mannose	0.0493382	0.305143	0.180131	1:3	1:3	1:3
C01756; C03542	Thiopurine; Thiopurine S-methylether	0.0498939	0.171992	0.895315	0:1	0:1	1:0
C04849	(5Z,9E,14Z)-(8xi,11R,12S)-11,12-Epoxy-8-hydroxyicosa-5,9,14-trienoic	0.0511192	0.0413673	0.00888755	1:3	1:3	1:3
C01194	1-Phosphatidyl-D-myo-inositol	0.0514669	0.00805758	0.0424349	2:6	6:2	6:3
C01220	1D-myo-Inositol 1,4-bisphosphate	0.0522912	0.0455888	0.471739	1:1	1:1	1:1
C03231	3-Methylglutaconyl-CoA	0.0571463	0.0292107	0.852995	0:2	0:2	1:1
CE5995	20-COOH-leukotriene E4	0.0591562	0.0949815	0.0467446	2:0	1:1	0:2
CN0005;CN0006;G00160; CN0002	Chondroitin sulfate C;Chondroitin sulfate D;(Gal)2 (GalNAc)2 (GlcA)2 (Xyl)1 (Ser)1; GalNAcbeta-1-4IdoAbeta-1-3GalNAcbeta-1-4GlcAbeta-1-3Galbeta-1-3Galbeta-1-4Xylbeta-1-Ser-peptide	0.0602736	0.456059	0.0180956	0:1	1:0	1:0
C00426	Dermatan sulfate	0.0602736	0.261736	0.0180956	0:1	1:0	1:0
C00042	Succinate	0.0625944	0.00505355	0.0916981	2:8	3:8	4:7
C04717; CE2163; C04742	13(S)-HPODE; 13-hydroxy-(9Z,11E)-octadecadienoate; 15(S)-HETE	0.0640995	0.0345882	0.0399804	0:1	0:1	0:1
G00057; G00073; G00078	(Gal)3 (GalNAc)1 (Glc)1 (GlcNAc)1 (LFuc)1 (Cer)1; (Gal)4 (GalNAc)1 (Glc)1 (GlcNAc)2 (LFuc)1 (Cer)1; (Gal)4 (Glc)1 (GlcNAc)3 (Cer)1	0.0657664	0.0190025	0.0936713	0:2	0:2	0:2
C00897	alpha-Maltose	0.0670824	0.254909	0.0279615	0:2	1:1	2:0
CN0003;CN0004	GlcAbeta-1-3GalNAcbeta-1-4IdoAbeta-1-3GalNAcbeta-1-4GlcAbeta-1-3Galbeta-1-3Galbeta-1-4Xylbeta-1-Ser-peptide;IdoAbeta-1-3GalNAcbeta-1-4IdoAbeta-1-3GalNAcbeta-1-4GlcAbeta-1-3Galbeta-1-3Galbeta-1-4Xylbeta-1-Ser-peptide	0.0716586	0.819849	0.0397877	0:2	2:0	2:0
CN0001	IdoAbeta-1-3GalNAcbeta-1-4GlcAbeta-1-3Galbeta-1-3Galbeta-1-4Xylbeta-1-Ser-peptide	0.0716586	0.819849	0.0397877	0:2	2:0	2:0
G00159	(Gal)2 (GalNAc)1 (GlcA)2 (Xyl)1 (Ser)1	0.0716586	0.647535	0.0397877	0:2	3:0	2:0
C04637	1-Phosphatidyl-D-myo-inositol 4,5-bisphosphate	0.073838	0.00151359	0.0183748	1:6	5:2	4:3
C06486; C06487; CE5236	(6R)-6-(L-erythro-1,2-Dihydroxypropyl)-5,6,7,8-tetrahydro-4a-; (6R)-6-(L-erythro-1,2-Dihydroxypropyl)-7,8-dihydro-6H-pterin; O2'-4a-cyclic-tetrahydrobiopterin	0.073951	0.0243852	0.591505	0:1	0:1	0:1
C00535	Testosterone	0.0782834	0.00367143	0.0733035	2:4	5:1	5:1
C03021	Protein asparagine	0.0803136	0.338703	0.047479	1:0	0:1	0:1
C00577	D-Glyceraldehyde	0.0832436	0.0874927	0.0169966	2:1	1:2	0:3
CE5718; CE5719; CE5721; CE5723; CE5845; CE5846; CE5847; CE5848; CE5849; CE5850; CE5851; CE5855; CE5856; CE5844; CE2725; CE2730; CE2726; CE2727; CE2728; CE2729	11'-carboxy-gama-chromanol; 9'-carboxy-gama-chromanol; 7'-carboxy-gama-chromanol; 5'-carboxy-gama-chromanol; 5'-carboxy-alpha-chromanol; 11'-carboxy-gama-tocotrienol; 9'-carboxy-gama-tocotrienol; 7'-carboxy-gama-tocotrienol; 7'-carboxy-alpha-tocotrienol; 11'-carboxy-alpha-tocotrienol; 9'-carboxy-alpha-tocotrienol; 11'-carboxy-alpha-chromanol; 9'-carboxy-alpha-chromanol; 7'-carboxy-alpha-chromanol…	0.0835205	0.0294241	0.0856614	0:1	1:0	1:0
CE5875; CE5068	2-methylglutaconyl-CoA; 2-methylglutaconic acid	0.0838578	0.0450295	0.68505	0:1	0:1	1:0
C05965	12(S)-HPETE	0.0933931	0.145176	0.0340379	0:2	1:1	1:1
C00084	Acetaldehyde	0.0965545	0.0244395	0.152822	2:2	1:3	1:3
CE5791	kinetensin 4-8	0.0981959	0.333164	0.0174165	1:0	0:1	0:1
C00857	Deamino-NAD+	0.10876	0.00799068	0.170614	1:2	2:1	2:1
C04063	D-myo-Inositol 3,4-bisphosphate	0.112023	0.0466224	0.343483	2:2	3:1	1:3
CE4793	3-oxo-dihomo-gama-linolenoyl-CoA	0.112259	0.245636	0.0422297	1:2	1:2	1:2
C01185	Nicotinate D-ribonucleotide	0.122761	0.0443659	0.618018	3:1	3:1	3:1
C00677	Deoxynucleoside triphosphate	0.124834	0.0172691	0.0308344	0:1	0:1	0:1
CE4820	3-oxo-all-cis-6,9,12,15,18-tetracosapentaenoyl-CoA	0.127836	0.227549	0.0481985	2:2	1:3	2:2
C05643	6-Hydroxymelatonin	0.136842	0.0495989	0.164646	2:0	2:0	2:0
C03035	gamma-Linolenoyl-CoA	0.149243	0.191887	0.019586	1:3	2:2	3:1
C00951	Estradiol-17beta	0.151687	0.024789	0.126814	2:1	3:0	3:0
C02249	Arachidonyl-CoA	0.164746	0.186485	0.0250032	2:2	4:0	3:1
C05952	Leukotriene E4	0.173987	0.138206	0.00391718	1:1	2:0	2:0
C05270	Hexanoyl-CoA	0.176201	0.00539545	0.0328033	0:3	1:2	2:1
C00154	Palmitoyl-CoA	0.178909	0.0255362	0.0142165	3:4	5:2	6:1
CE2539	9-hydroxyoctadecadienoate	0.187307	0.0141097	0.0513091	1:1	1:1	1:1
C02686	Galactosylceramide	0.189795	0.0438555	0.236965	7:1	5:3	3:5
C00039	DNA	0.190475	0.00853457	0.0330022	0:2	1:1	1:1
C00074	Phosphoenolpyruvate	0.195871	0.856175	0.0371374	1:3	4:0	3:1
CE6182; CE5969; CE5348; CE5342; CE6190	20-CoA-20-oxo-leukotriene B4; 10,11-dihydro-LTB4-CoA; 5-oxo-12(R)-hydroxy-eicosa-8E,10E,14Z-trienoyl-CoA; 5-oxo-12(S)-hydroxy-eicosa-8E,10E,14Z-trienoyl-CoA; CoA-20-COOH-LTE4	0.204792	0.0384804	0.0468796	2:0	2:0	1:1
C02593	Tetradecanoyl-CoA	0.205024	0.0103677	0.0683656	1:3	2:2	3:1
G00143	(GlcNAc)1 (Ino-P)1	0.212196	0.0221623	0.025434	0:1	1:0	1:0
C02934	3-Dehydrosphinganine	0.232269	0.0767602	0.0347844	1:1	2:0	2:0
C00060	Carboxylate	0.236237	0.0226805	0.228299	2:6	4:4	4:4
CE0852	palmitoleoyl-CoA	0.237772	0.286266	0.0189715	1:3	3:1	2:2
C06126	Digalactosylceramide	0.256751	0.0357623	0.27571	2:1	1:2	1:2
C00630	2-Methylpropanoyl-CoA	0.25862	0.618841	0.0368227	0:5	3:2	3:2
C00100	Propanoyl-CoA	0.258769	0.0267891	0.0163454	2:5	2:5	2:5
C05274; C01832	Decanoyl-CoA; Lauroyl-CoA	0.267908	0.00539545	0.0328033	1:2	1:2	2:1
C00167	UDPglucuronate	0.282686	0.351352	0.0344909	2:4	5:1	5:1
C00096	GDPmannose	0.286715	0.0484867	0.354701	1:3	0:4	1:3
C00579	Dihydrolipoamide	0.290145	0.504833	0.0301083	2:1	1:2	1:2
C00288	HCO3-	0.29318	0.0171572	0.118562	1:4	2:3	4:1
C00040	Acyl-CoA	0.32062	0.0423025	0.0380684	3:8	8:3	6:5
C01288	N-Acetyl-D-glucosaminylphosphatidylinositol	0.322493	0.0341554	0.109258	0:2	1:1	1:1
C00136	Butanoyl-CoA	0.326361	0.0237254	0.0113779	0:3	2:1	2:1
C00003	NAD+	0.332943	0.338636	0.0200817	29:34	29:39	34:34
C05271	trans-Hex-2-enoyl-CoA	0.357137	0.00353721	0.0859902	1:2	1:2	2:1
C00089	Sucrose	0.35817	0.0382957	0.240235	1:1	2:0	2:0
C05402	Melibiose	0.364569	0.0382957	0.240235	1:0	2:0	2:0
CE2440; CE4794; CE5316; CE5313; CE5328; CE5325	4Z,7Z,10Z-hexadecatrienoyl-CoA; cis-6-dodecenoyl-CoA; 8(R)-hydroxy-hexadeca-4E,6E,10Z-trienoate; 6(R)-hydroxy-tetradeca-4E,8Z-dienoate; 8(S)-hydroxy-hexadeca-4E,6E-10Z-trienoate; 6(S)-hydroxy-tetradeca-4E,8Z-dienoate	0.368327	0.0409779	0.0408915	1:1	1:1	1:1
C00198	D-Glucono-1,5-lactone	0.374324	0.0237419	0.187917	0:1	0:1	0:1
C01829; C02465	O-(4-Hydroxy-3,5-diidophenyl)-3,5-diiodo-L-tyrosine; Triiodothyronine	0.380692	0.0478542	0.334728	2:2	4:0	4:0
C00708	Iodide	0.393087	0.0363298	0.42395	1:1	2:0	2:0
C00469	Ethanol	0.394191	0.119236	0.0463043	1:1	1:1	1:1
C01181	4-Trimethylammoniobutanoate	0.39451	0.0157996	0.0303529	2:0	1:1	1:1
C01944	Octanoyl-CoA	0.399994	0.0474527	0.0777973	1:3	2:2	3:1
C01236	D-Glucono-1,5-lactone 6-phosphate	0.408197	0.0316687	0.102576	1:1	1:1	1:1
CE6243; CE6241	S-(9-deoxy-delta9,12-PGD2)-glutathione; S-(9-deoxy-delta12-PGD2)-glutathione	0.408353	0.0367141	0.118345	0:2	0:2	0:2
CE6188; CE6195	CoA-omega-COOH-dinor-LTE4; CoA-omega-COOH-tetranor-LTE3	0.409807	0.0180818	0.0225142	2:1	1:2	1:2
C01225	sn-glycero-3-Phospho-1-inositol	0.412766	0.0429275	0.252017	0:1	0:1	0:1
CE2313;CE2314	4,4-dimethylcholesta-8(9),14-dien-3beta-ol;4,4-dimethylcholesta-8(9)-en-3beta-ol	0.417899	0.128027	0.0294809	1:0	0:1	0:1
C00080	H+	0.418179	0.0152743	0.0059274	62:80	74:68	84:60
CE4995	10,11-dihydro-12R-hydroxy-leukotriene E4	0.445666	0.0343622	0.0132378	1:0	1:0	1:0
C05284	11beta-Hydroxyandrost-4-ene-3,17-dione	0.450057	0.189353	0.0385346	0:2	2:0	2:0
G00023	(GalNAc)1 (Ser/Thr)1	0.460281	0.179035	0.0445206	1:2	2:1	2:1
CE2705	quinonoid dihydrobiopterin	0.477198	0.0332471	0.373301	1:1	0:2	0:2
C03221; C05276; C05273; C05272	2-trans-Dodecenoyl-CoA; trans-Oct-2-enoyl-CoA; trans-Tetradec-2-enoyl-CoA; trans-Hexadec-2-enoyl-CoA	0.477936	0.00353721	0.0859902	2:1	1:2	2:1
C07296; C00658	4,8,12-Trimethyltridecanoyl-CoA; trans-2,3-Dehydroacyl-CoA	0.510011	0.0294241	0.0856614	1:0	1:0	1:0
C00822	Dopaquinone	0.518619	0.0170096	0.0695106	1:2	1:2	1:2
C00696	(5Z,13E)-(15S)-9alpha,15-Dihydroxy-11-oxoprosta-5,13-dienoate	0.528027	0.0788845	0.0217116	1:1	0:2	0:2
C00683	(S)-2-Methyl-3-oxopropanoyl-CoA	0.529742	0.00224651	0.0196718	0:1	0:1	0:1
CE6228	13E-tetranor-16-oxo-16-CoA-LTE4	0.52981	0.0152912	0.0463493	2:0	1:1	1:1
C05889; C05890; C05893; C05894; C05898; C05899	Undecaprenyl-diphospho-N-acetylmuramoyl-(N-acetylglucosamine)-L-; Undecaprenyl-diphospho-N-acetylmuramoyl-(N-acetylglucosamine)-L-; Undecaprenyl-diphospho-N-acetylmuramoyl-(N-acetylglucosamine)-L-; Undecaprenyl-diphospho-N-acetylmuramoyl-(N-acetylglucosamine)-L-; Undecaprenyl-diphospho-N-acetylmuramoyl-(N-acetylglucosamine)-L-; Undecaprenyl-diphospho-N-acetylmuramoyl-(N-acetylglucosamine)-L-	0.571195	0.000641269	0.00607071	0:1	0:1	0:1
C03968; C00800;C06103;C06102; C00226;C00071	1-Alkyl-sn-glycero-3-phosphate; L-Gulonate;6-Hydroxyhexanoic acid;Adipate semialdehyde; Primary alcohol	0.589652	0.0973066	0.0381978	1:0	0:1	0:1
CE5938; CE2038; CE5941; CE6186; CE6191; C05460; CE5347; CE5970; CE5341; CE4828; CE2437; CE4838	(4R,8R,12R)-trimethyl-2E-tridecenoyl-CoA; trans-2,3-dehydropristanoyl-CoA; (2S,6R,10R)-trimethyl-2E-hendecenoyl-CoA; 18E-20-oxo-20-CoA-LTB4; 18E-20-oxo-20-CoA-LTE4; 3alpha,7alpha,12alpha-Trihydroxy-5beta-cholest-24-enoyl-CoA; 5-oxo-12(R)-hydroxy-eicosa-2E,8E,10E,14Z-tetraenoyl-CoA; 5(S),12(R)-dihydroxy-eicosa-2,8-trans-6,14-cis-tetraenoyl-CoA; 5-oxo-12(S)-hydroxy-eicosa-2E,8E,10E,14Z-tetraenoyl-C…	0.638384	0.0277005	0.123306	2:0	1:1	1:1
C05691	Se-Adenosylselenomethionine	0.715391	0.0319189	0.0943804	0:1	0:1	0:1
C05275	trans-Dec-2-enoyl-CoA	0.734701	0.00363238	0.0713783	2:2	1:3	2:2
C05543	3-Dehydroxycarnitine	0.738592	0.0360759	0.100255	1:0	1:0	1:0
C11455	4,4-Dimethyl-5alpha-cholesta-8,14,24-trien-3beta-ol	0.751662	0.0863273	0.0241795	2:0	0:2	0:2
C05279	trans,cis-Lauro-2,6-dienoyl-CoA	0.857366	0.0243844	0.101627	2:1	1:2	1:2
C04823	1-(5'-Phosphoribosyl)-5-amino-4-(N-succinocarboxamide)-imidazole	0.859472	0.036157	0.143334	0:2	1:1	1:1
