# Supplementary material for: Metabolic Network Topology Reveals Transcriptional Regulatory Signatures of Type 2 Diabetes
Source: PLoS Comput Biol. 2010 Apr 1;6(4):e1000729. doi: 10.1371/journal.pcbi.1000729 (PMC2848542; doi:10.1371/journal.pcbi.1000729)
Supplement: Table S4 — Reporter metabolites for Mexican-American dataset (EHMN). (0.05 MB XLS) [file pcbi.1000729.s005.xls]

## Sheet: EHMN_Mexican_dataset
		P-values (in bold only < 0.05)			Enzyme neighbors (Up-regulated : Down-regulated ratio)
KEGG ID	Metabolite name	T2DM/FH-	T2DM/FH+	FH-/FH+	T2DM/FH-	FH-/FH+
C00562	Phosphoprotein	0.000993542	0.0017676	0.00022402	0:2	1:1
C00322; C05381	2-Oxoadipate; 3-Carboxy-1-hydroxypropyl-ThPP	0.00206453	0.475919	0.00371434	0:1	0:1
CE6227; CE2442; CE5116; CE5119	CoA-18-COOH-15E-dinor-LTE4; 3Z,7Z,10Z-hexadecatrienoyl-CoA; trans-3-cis-8,11,14-eicosatetraenoyl-CoA; trans-3-cis-8-tetradecadienoyl-CoA	0.00218187	0.260005	0.018111	0:2	0:2
C00068	Thiamin diphosphate	0.00309463	0.133356	0.0284138	0:3	0:3
CE5132	1-phosphatidyl-myo-inositol 3,5-bisphosphate	0.00494763	0.0272316	0.142213	0:2	0:2
C04549	1-Phosphatidyl-1D-myo-inositol 3-phosphate	0.00514278	0.127125	0.081412	1:2	2:2
C00003	NAD+	0.00537937	0.332997	0.133906	24:27	24:29
C02308; C02307	Phosphorylase b; Phosphorylase a	0.00653242	0.349575	0.0171058	0:1	0:1
C06790; C11088; C14870; C13645; C14857; C14858; C14859; C14802	Trichloroethene; 1,2-Dibromoethane; 2-Bromoacetaldehyde; Hydrobromic acid; 1,1-Dichloroethylene epoxide; 2,2-Dichloroacetaldehyde; Chloroacetyl chloride; 1-Nitronaphthalene-7,8-oxide	0.00753999	0.0154447	0.0223309	1:1	2:0
C06157; C01169	S-Glutaryldihydrolipoamide; S-Succinyldihydrolipoamide	0.0087604	0.474651	0.0327517	0:2	0:2
C02944	3-cis-Dodecenoyl-CoA	0.00880671	0.340143	0.0392602	0:3	0:3
C00004	NADH	0.00946977	0.352179	0.204081	21:26	20:29
C00496	Ubiquitin	0.0108877	0.0163215	0.010432	0:2	0:2
C00248	Lipoamide	0.0137563	0.392205	0.00596355	0:5	0:5
C00527	Glutaryl-CoA	0.0149714	0.59795	0.058185	0:3	0:3
C01609; C02729	Protamine; O-Phosphoprotamine	0.0150906	0.0177082	0.0409304	0:1	1:0
C06604; C06606	Parathion; Paraoxon	0.0154992	0.0817973	0.0671647	2:0	1:1
CE5117; CE5115; CE5114; CE5846; CE5849; CE5851	(3E,5Z,8Z)-tetradecatrienoyl-CoA; trans-3-cis-5,8,11,14-eicosapentaenoyl-CoA; trans-2-cis,cis,cis-8,11,14-eicosatetraenoyl-CoA; 11'-carboxy-gama-tocotrienol; 7'-carboxy-alpha-tocotrienol; 9'-carboxy-alpha-tocotrienol	0.0173355	0.121629	0.0993371	0:1	0:1
C00585; C01167	Protein tyrosine; Protein tyrosine phosphate	0.0177515	0.00258673	0.0172072	0:2	0:2
CE2705	quinonoid dihydrobiopterin	0.0179971	0.0378894	0.000297071	0:2	0:2
C03205	11-Deoxycorticosterone	0.0198673	0.179008	0.00415743	5:0	5:0
C05643	6-Hydroxymelatonin	0.0199166	0.17514	0.0595073	1:1	1:1
C07490	Trichloroethanol	0.020504	0.0140063	0.00641584	2:1	3:0
C04598	1-Alkyl-2-acetyl-sn-glycero-3-phosphocholine	0.0216753	0.12576	0.120729	0:1	0:1
C14786; C14787; C14839; C14840; C14800; C14852	(1R,2S)-Naphthalene 1,2-oxide; (1S,2R)-Naphthalene 1,2-oxide; Bromobenzene-3,4-oxide; Bromobenzene-2,3-oxide; 1-Nitronaphthalene-5,6-oxide; Benzo[a]pyrene-7,8-diol	0.0223319	0.0146899	0.010815	1:2	2:1
C03024; C14497; C03161; CE1356; CE1358; C14749; C14778; C14779; CE1450; CE5705; CE7228; CE7231; CE7234; CE7243; CE7244; C14781; C14813; C14782; C14814; C03748; CE1353; CE5888; CE5049; C00829; C14784; C11148; C14866; C07535; C11036; C11713; C14039; C14040; C14453; C14845; C14556; C14854; C14853; CN0016; CN0019; CN0020; CN0023; ; CE6225; CE5120; CE5723; CE5845; CE5847; CE5848; CE5850	Reduced flavoprotein; 6beta-Hydroxytestosterone; Oxidized flavoprotein; 2beta-hydroxytestosterone; 11beta-hydroxytestosterone; 19(S)-HETE; 16(R)-HETE; 9(S)-HETE; 11-hydroxyeicosatetraenoate; 8-hydroxyeicosatetraenoate; 13-HETE; 7-HETE; 10-HETE; 18-HETE; 17-HETE; 15H-11,12-EETA; 11H-14,15-EETA; 11,12,15-THETA; 11,14,15-THETA; 16alpha-Hydroxyprogesterone; 6beta-hydroxyprogesterone; 2beta-hydroxypro…	0.0224781	0.10822	0.0337109	1:0	1:0
CE6225; CE5120; CE5723; CE5845; CE5847; CE5848; CE5850	16E-18-oxo-18-CoA-dinor-LTE4; trans-2-cis-8-tetradecadienoyl-CoA; 5'-carboxy-gama-chromanol; 5'-carboxy-alpha-chromanol; 9'-carboxy-gama-tocotrienol; 7'-carboxy-gama-tocotrienol; 11'-carboxy-alpha-tocotrienol	0.0234704	0.249088	0.0567488	0:2	0:2
C00017	Protein	0.0240968	0.0401085	0.0050985	1:2	2:1
CE4795	2-trans-cis,cis,cis,cis-4,8,11,14-eicosapentaenoyl-CoA	0.0241806	0.190161	0.0471681	0:3	0:3
C00302	Glutamate	0.0254983	0.414851	0.00935883	1:1	1:1
C04317	1-Organyl-2-lyso-sn-glycero-3-phosphocholine	0.0257991	0.0658539	0.0719188	1:1	1:1
C00390; C00399	Ubiquinol; Ubiquinone	0.0258633	0.02209	0.0100518	0:3	0:3
CE5121	trans-3-decenoyl-CoA	0.0261369	0.530314	0.0763947	0:2	0:2
C01159	2,3-Bisphospho-D-glycerate	0.0272019	0.384365	0.00718954	0:1	0:1
C03815; C04512; CE5118	trans-2,3-Didehydroacyl-CoA; trans,trans-2,3,4,5-Tetradehydroacyl-CoA; trans-2-cis,cis-4,8-tetradecatrienoyl-CoA	0.0275756	0.600905	0.0466878	0:1	0:1
C02320	R-S-Glutathione	0.027739	0.0594943	0.0194244	1:1	2:0
C11150	Trichloroacetate	0.0281025	0.00730377	0.0300295	2:0	2:0
C00091	Succinyl-CoA	0.0291273	0.931238	0.0393447	0:7	0:7
CE5276	dopamine o-quinone	0.0304697	0.0240504	0.126021	0:2	2:0
CE5312; CE5315; CE5324; CE5327	6(R)-hydroxy-tetradeca-2E,8Z-dienoate; 8(R)-hydroxy-hexadeca-2E,6E,10Z-trienoate; 6(S)-hydroxy-tetradeca-2E,8Z-dienoate; 8(S)-hydroxy-hexadeca-2E,6E,10Z-trienoate	0.0322104	0.62867	0.0314354	0:2	0:2
C02939	3-Methylbutanoyl-CoA	0.032866	0.0649939	0.249664	0:1	0:1
C00458	dCTP	0.0329812	0.523688	0.0257966	2:2	1:3
C00135	L-Histidine	0.0334691	0.508892	0.142177	2:1	3:0
C00468	Estrone	0.0341556	0.000616375	0.0298413	3:1	4:0
C01885; C02112	Acylglycerol; 2-Acylglycerol	0.0350844	0.107453	0.0175042	1:1	1:1
C03069	3-Methylcrotonyl-CoA	0.0363681	0.178039	0.124732	0:2	0:2
C00641	1,2-Diacyl-sn-glycerol	0.0364812	0.159265	0.117294	3:2	2:3
C00031	D-Glucose	0.0372051	0.0678078	0.066185	0:7	1:5
C00631	2-Phospho-D-glycerate	0.0383983	0.058049	0.00597983	0:2	1:1
C02305	Phosphocreatine	0.0404277	0.638794	0.0644613	0:1	0:1
C00951	Estradiol-17beta	0.0415292	0.0226846	0.0555814	3:0	3:0
C00044	GTP	0.0416834	0.0962471	0.003572	6:5	5:6
C01213	(R)-2-Methyl-3-oxopropanoyl-CoA	0.0433575	0.65122	0.118356	0:2	0:2
C04090; C00145	Ubiquitin C-terminal thiolester; Thiol	0.0440946	0.0272738	0.0650713	0:1	0:1
C02336	beta-D-Fructose	0.0493164	0.0106784	0.0378699	0:2	0:2
C00417	cis-Aconitate	0.0494057	0.23358	0.176939	0:1	0:1
C00354; C01097; C03785; C00281	D-Fructose 1,6-bisphosphate; D-Tagatose 6-phosphate; D-Tagatose 1,6-bisphosphate; Sedoheptulose 7-phosphate	0.0533336	0.0424199	0.434636	0:1	0:1
C04849	(5Z,9E,14Z)-(8xi,11R,12S)-11,12-Epoxy-8-hydroxyicosa-5,9,14-trienoic	0.0545797	0.00947923	0.0184584	1:3	3:1
C14770; C14771	11,12-EET; 14,15-EET	0.0566373	0.0510534	0.0118073	1:2	1:2
CE4990	12-oxo-leukotriene B4	0.0569225	0.00810875	0.371771	2:1	3:0
CE1925; CE1926	3'-carboxy-alpha-chromanol; gama-carboxyethyl-hydroxychroman	0.0583531	0.0599654	0.0167816	1:2	1:2
C05300	16alpha-Hydroxyestrone	0.061218	0.146572	0.0373185	2:0	1:1
C03635	Protein N-ubiquityllysine	0.0619845	0.135498	0.0396073	0:1	0:1
C14768; C14769; C14825; C14826; C14849; C14850; C14851; CN0017; CN0012; CN0018; CN0021; CN0022	5,6-EET; 8,9-EET; 9(10)-EpOME; 12(13)-EpOME; Benzo[a]pyrene-9,10-oxide; Benzo[a]pyrene-7,8-oxide; Benzo[a]pyrene-4,5-oxide; Dibenzo[a,l]pyrene-11,12-epoxide; Benzo[a]pyrene-2,3-oxide; Dibenzo[a,l]pyrene-11,12-diol; 7,12-Dimethylbenz[a]anthracene-3,4-oxide; 7,12-Dimethylbenz[a]anthracene-3,4-diol	0.0740366	0.0832195	0.01793	1:1	1:1
CE5249; CE5243; CE5250; CE5239; CE5241; CE5251; CE5244; CE5252; CE5240; CE5242; CE6250; C05957; CE6242; CE4876; CE6240; CE2095; CE3092; CE5026; CE5544; CE5545; CE5025; CE5546; CE5547; C01322; C01318; C14868; C01327; C14874; C14791; C14792; C14793; C14805; C14806; C14803; C14804; C14847; C14848; C14856; C14865; C14861; C14864; C14863; C14871	17beta-estradiol-3,4-quinone; 4-hydroxy-17beta-estradiol-2-S-glutathione; 17beta-estradiol-2,3-quinone; 2-hydroxy-17beta-estradiol-4-S-glutathione; 2-hydroxy-17beta-estradiol-1-S-glutathione; estrone-3,4-quinone; 4-hydroxyestrone-2-S-glutathione; estrone-2,3-quinone; 2-hydroxyestrone-4-S-glutathione; 2-hydroxyestrone-1-S-glutathione; hepoxilin A3-C; Prostaglandin J2; S-(PGJ2)-glutathione; delta12…	0.0762399	0.0345038	0.155812	0:1	1:0
C03033; CE5853; CE5854; C05787	beta-D-Glucuronoside; alpha-CEHC-glucuronide; gama-CEHC-glucuronide; Bilirubin beta-diglucuronide	0.0766269	0.0991935	0.0268417	1:1	1:1
C00093	sn-Glycerol 3-phosphate	0.0807157	0.338716	0.0101553	2:1	2:1
C00486	Bilirubin	0.0815661	0.354821	0.0238259	1:1	1:1
C00074	Phosphoenolpyruvate	0.0826369	0.0318097	0.0116804	1:2	2:1
C00235	Dimethylallyl diphosphate	0.0903334	0.00400668	0.280363	0:2	0:2
C02188	Protein lysine	0.0912278	0.0606133	0.0240459	1:2	1:2
C00081; C00104	ITP	0.0943806	0.148079	0.0213125	3:4	4:3
C11133; C11135; C11134; C05503; C11136; C05504; C11132; C05302; C11131; CE2616; CE6162; CE6164; CE6272; CE6273; CE7103; CE2303; CE2304; CE2305; CE2306; C03374; CE2877; CE2879; CE2878; CE2880; CE2876; CE2881; CE2885; CE2882; CE2886; CE2883; CE2887; CE2884; CE2888; C11061; CE5756; CE2959; CE2953; CE2958; CE2956; CE2960; CE2961; CE2962; CE5757; C14869; CN0013; CN0014; CN0015	Estrone glucuronide; Androsterone glucuronide; Testosterone glucuronide; Estradiol-17beta 3-glucuronide; Etiocholan-3alpha-ol-17-one 3-glucuronide; 16-Glucuronide-estriol; 2-Methoxyestrone 3-glucuronide; 2-Methoxyestradiol-17beta; 2-Methoxy-estradiol-17beta 3-glucuronide; 2-hydroxyamino-MeIQx-N2-(beta-1-glucosiduronyl)-2-hydroxyamino-3,8-dimethylimidazo[4,5-f]quinoxaline; bile alcohol; bile alcoh…	0.0945432	0.0827455	0.0302499	1:0	1:0
C00010	CoA	0.0948691	0.405745	0.0318033	9:20	11:19
C00131	dATP	0.0988859	0.359993	0.0439535	3:3	2:4
CE0469; C02512; C05711; C06114; CE0078; C03363; C03193; C05844; CE7087; C05689; C05695; C03740	gama-L-glutamyl-L-alanine; 3-Cyano-L-alanine; gamma-Glutamyl-beta-cyanoalanine; gamma-Glutamyl-beta-aminopropiononitrile; D,L-amino acid anion; 5-L-Glutamyl amino acid; (5-L-Glutamyl)-peptide; 5-Glutamyl-taurine; leukotriene D5; Se-Methylselenocysteine; gamma-Glutamyl-Se-methylselenocysteine; (5-L-Glutamyl)-L-amino acid	0.100888	0.34897	0.0280119	1:0	1:0
C01179	3-(4-Hydroxyphenyl)pyruvate	0.108841	0.673868	0.0411256	1:2	1:2
CE5236; C06486; C06487	O2'-4a-cyclic-tetrahydrobiopterin; (6R)-6-(L-erythro-1,2-Dihydroxypropyl)-5,6,7,8-tetrahydro-4a-; (6R)-6-(L-erythro-1,2-Dihydroxypropyl)-7,8-dihydro-6H-pterin	0.108896	0.324802	0.0264839	0:1	0:1
C00459	dTTP	0.109661	0.594872	0.0490501	3:2	2:3
CE2011	hypothiocyanite	0.111556	0.163893	0.0472624	0:1	0:1
CE5531; C11304; CE6235	12-oxo-c-LTB3; S-(PGA1)-glutathione; S-(PGA2)-glutathione	0.111793	0.0227371	0.589966	1:1	2:0
C01172	beta-D-Glucose 6-phosphate	0.112859	0.48663	0.0465305	2:2	2:2
C05498; C05497	11beta-Hydroxyprogesterone; 21-Deoxycortisol	0.11616	0.494358	0.0325059	3:0	3:0
C00785	Urocanate	0.116694	0.216076	0.0290965	1:1	1:1
C01245	D-myo-Inositol 1,4,5-trisphosphate	0.117465	0.0561052	0.0280657	2:1	2:1
C00166	Phenylpyruvate	0.117856	0.777768	0.0341387	2:2	2:2
G00013	(GlcNAc)3 (Man)5 (Asn)1	0.134316	0.0459083	0.35521	1:1	0:2
CE5151; CE5155; CE2089; CE2088; C01429; C01997; CE4936; CE4814; CE4815; CE4822; CE4854; CE1241; CE5529; CE5646; C00141; C04424	11-cis-eicosenoyl-CoA; cis-13-docosenoyl-CoA; S-[2-carboxy-1-(1 H-imidazol-4-yl)ethyl]-L-cysteine; N-acetyl-S-[2-carboxy-1-(1 H-imidazol-4-yl)ethyl]-L-cysteine; Histone; Acetylhistone; N-acetyl-leukotriene E4; (8Z,11Z,14Z,17Z)-eicosatetraenoyl-CoA; stearidonoyl-CoA; docosa-7,10,13,16,19-all-cis-pentaenoyl-CoA; all-cis-10,13,16,19-docosatetraenoyl-CoA; dihomo-gama-linolenoyl-CoA; glucosaminylphosp…	0.139372	0.407453	0.0472624	0:1	0:1
C05488; C05487	11-Deoxycortisol; 17alpha,21-Dihydroxypregnenolone	0.143051	0.329187	0.0309875	3:0	3:0
C05141	Estriol	0.145643	0.123463	0.0346226	2:0	1:1
CE2047; CE2049; CN0011; CN0010; CN0009	9,10-hydroxyoctadec-12(Z)-enoate; 12,13-hydroxyoctadec-9(Z)-enoate; Benzo[a]pyrene-9,10-diol; Benzo[a]pyrene-4,5-diol; Benzo[a]pyrene-2,3-diol	0.169272	0.0680679	0.0164772	1:1	1:1
C05301	2-Hydroxyestradiol-17beta	0.177072	0.045023	0.249031	2:2	3:1
C06006; C06010; C00900	(S)-2-Aceto-2-hydroxybutanoate; (S)-2-Acetolactate; 2-Acetolactate	0.183185	0.0484382	0.84077	0:1	0:1
C04853	20-OH-Leukotriene B4	0.1911	0.037266	0.145208	1:1	2:0
C01005	O-Phospho-L-serine	0.192697	0.0399178	0.892299	0:1	0:1
C05577	3,4-Dihydroxymandelaldehyde	0.215863	0.0302075	0.205727	1:2	2:1
C05828; C07086; C00642	Methylimidazoleacetic acid; Phenylacetic acid; 4-Hydroxyphenylacetate	0.24376	0.0132317	0.202851	1:0	1:0
C04751	1-(5-Phospho-D-ribosyl)-5-amino-4-imidazolecarboxylate	0.254353	0.0373693	0.996354	0:1	0:1
C06899	Chloral hydrate	0.259151	0.0080436	0.15466	1:1	2:0
C00009	Orthophosphate	0.273427	0.0128509	0.266594	15:36	18:33
CE5179; CE5343	6,7-dihydro-5-oxo-leukotriene B4; 6,7-dihydro-5-oxo-12-epi-LTB4	0.281622	0.0473332	0.500238	2:1	3:0
C00129	Isopentenyl diphosphate	0.290441	0.0102191	0.591237	1:2	0:3
C00001	H2O	0.297434	0.0293515	0.0701398	88:96	100:87
CE7220; C00341; CE5956; C05859; C11356	S-[2-carboxy-1-(1H-imidazol-4-yl)ethyl]glutathione; Geranyl diphosphate; trans,trans,cis-geranyl-geranyl-PP; Dehydrodolichol diphosphate; trans,trans,cis-Geranylgeranyl diphosphate	0.321738	0.0853959	0.0377761	0:1	0:1
C00059	Sulfate	0.336496	0.0363339	0.248527	1:4	3:2
C02538	Estrone 3-sulfate	0.40915	0.00328044	0.482131	1:1	2:0
C00058	Formate	0.493186	0.0421204	0.981487	2:1	0:3
CE4987	10,11-dihydro-leukotriene B4	0.497234	0.0418429	0.706418	2:1	3:0
C01161; C05582; C05580	3,4-Dihydroxyphenylacetate; Homovanillate; 3,4-Dihydroxymandelate	0.600302	0.0355886	0.311582	1:1	1:1
G00018	(Gal)2 (GlcNAc)4 (LFuc)1 (Man)3 (Neu5Ac)2 (Asn)1	0.615192	0.0281573	0.674544	0:1	1:0
C01003; C03875	Myosin light chain; Myosin light chain phosphate	0.637693	0.0143374	0.416759	1:0	0:1
C00095	D-Fructose	0.658884	0.0211304	0.358189	1:4	3:2
C14748	20-HETE	0.893758	0.0170675	0.100376	1:0	1:0
